# Supplementary material for: Genetic and clinical analysis in Chinese patients with retinitis pigmentosa caused by EYS mutations
Source: Mol Genet Genomic Med. 2020 Jan 15;8(3):e1117. doi: 10.1002/mgg3.1117 (PMC7057104; doi:10.1002/mgg3.1117)
Supplement: Supplementary file 2 [file MGG3-8-e1117-s002.xls]

## Sheet: Supplementary Table 1
Table S1. 792 genes involved in common hereditary eye diseases on the Target_Eye_792_V2 chip.
No.	Gene	OMIM
1	COLEC11	612502
2	ATF6	605537
3	CNGA3	600053
4	CNGB3	605080
5	GNAT2	139340
6	PDE6H	601190
7	MPZ	159440
8	HMCN1	608548
9	TLR4	603030
10	CST3	604312
11	CX3CR1	601470
12	CFI	217030
13	C2	613927
14	CFB	138470
15	C9	120940
16	FBLN5	604580
17	CFH	134370
18	ERCC6	609413
19	HTRA1	602194
20	ARMS2	611313
21	C3	120700
22	JAG1	601920
23	NOTCH2	600275
24	COL4A4	120131
25	COL4A5	303630
26	ALMS1	606844
27	TP63	603273
28	FGF10	602115
29	SLC2A10	606145
30	APTX	606350
31	SETX	608465
32	FOXC1	601090
33	PITX2	601542
34	ACTB	102630
35	ACTG1	102560
36	GABRB1	137190
37	IFT27	615870
38	BBS1	209901
39	BBS10	610148
40	TRIM32	602290
41	BBS12	610683
42	MKS1	609883
43	WDPCP	613580
44	SDCCAG8	613524
45	LZTFL1	606568
46	BBIP1	613605
47	BBS2	606151
48	BBS4	600374
49	BBS5	603650
50	MKKS	604896
51	BBS7	607590
52	BBS9	607968
53	PTCH1	601309
54	PTCH2	603673
55	NSD1	606681
56	PLA2G5	601192
57	NOD2	605956
58	FOXL2	605597
59	DRD5	126453
60	OPN1MW	300822
61	PHF6	300414
62	NR2F1	132890
63	RLBP1	180090
64	COL4A1	120130
65	TFAP2A	107580
66	ZNF469	612078
67	PRDM5	614161
68	CYLD	605018
69	GJA8	600897
70	CRYBA1	123610
71	PITX3	602669
72	BFSP2	603212
73	GCNT2	600429
74	GJA3	121015
75	MIP	154050
76	CRYAB	123590
77	CRYBB1	600929
78	FYCO1	607182
79	LIM2	154045
80	CRYGC	123680
81	CRYGS	123730
82	MAF	177075
83	CRYBB3	123630
84	CRYBA4	123631
85	CRYBB2	123620
86	VIM	193060
87	CHMP4B	610897
88	BFSP1	603307
89	TDRD7	611258
90	AGK	610345
91	CRYGB	123670
92	CRYGD	123690
93	NHS	300457
94	WFS1	606201
95	CRYBA2	600836
96	HSF4	602438
97	EPHA2	176946
98	CRYAA	123580
99	ABCA3	601615
100	IARS2	612801
101	CCM2	607929
102	ERCC2	126340
103	ERCC1	126380
104	CTC1	613129
105	CHD7	608892
106	SEMA3E	608166
107	LYST	606897
108	PNPLA6	603197
109	KIF11	148760
110	CHM	303100
111	TMEM67	609884
112	ERCC8	609412
113	LONP1	605490
114	PIGL	605947
115	OPN1LW	300824
116	DRAM2	613360
117	PCYT1A	123695
118	UNC119	604011
119	C21orf2	603191
120	RAX2	610362
121	GUCA1A	600364
122	RAB28	612994
123	TTLL5	612268
124	POC1B	614784
125	PDE6C	600827
126	PITPNM3	608921
127	RIMS1	606629
128	ADAM9	602713
129	ACBD5	616618
130	MSMO1	607545
131	CAV1	601047
132	SLC33A1	603690
133	CTDP1	604927
134	FBN2	612570
135	POMT1	607423
136	TMEM5	605862
137	B3GALNT2	610194
138	POMK	615247
139	GMPPB	615320
140	POMT2	607439
141	POMGNT1	606822
142	FKTN	607440
143	FKRP	606596
144	ISPD	614631
145	POMGNT2	614828
146	GNAT1	139330
147	GRK1	180381
148	CACNA1F	300110
149	NYX	300278
150	TRPM1	603576
151	SLC24A1	603617
152	GRM6	604096
153	CABP4	608965
154	GPR179	614515
155	LRIT3	615004
156	GNB3	139130
157	DCN	125255
158	PLG	173350
159	KERA	603288
160	TGFBI	601692
161	TACSTD2	137290
162	KRT12	601687
163	VSX1	605020
164	SLC4A11	610206
165	PIKFYVE	609414
166	PXDN	605158
167	CYP4V2	608614
168	SLITRK6	609681
169	TIMM8A	300356
170	EP300	602700
171	FUCA1	612280
172	ITGB3	173470
173	ROM1	180721
174	EFEMP1	601548
175	CHN1	118423
176	SALL4	607343
177	ABCC2	601107
178	ACD	609377
179	NHP2	606470
180	NOP10	606471
181	TERT	187270
182	WRAP53	612661
183	EDARADD	606603
184	PKP1	601975
185	COL3A1	120180
186	PLOD1	153454
187	TNXB	600985
188	LOXL1	153456
189	ZNF408	616454
190	MC1R	155555
191	IKBKAP	603722
192	RCBTB1	607867
193	FZD4	604579
194	LRP5	603506
195	TSPAN12	613138
196	FGFR1	136350
197	FGFR2	176943
198	FGFR3	134934
199	LCAT	606967
200	FOXE3	601094
201	FRAS1	607830
202	GRIP1	601993
203	FREM2	608945
204	FRMD7	300628
205	COL8A2	120252
206	TCF4	602272
207	ZEB1	189909
208	GALK1	604313
209	GALE	606953
210	GALT	606999
211	ANTXR1	606410
212	GBA	606463
213	ROBO3	608630
214	ASB10	615054
215	GLB1	611458
216	GM2A	613109
217	HEXA	606869
218	MLPH	606526
219	RAB27A	603868
220	OAT	613349
221	JAM3	606871
222	ACVRL1	601284
223	ATL1	606439
224	HPS1	604982
225	AP3B1	603401
226	HPS3	606118
227	HPS4	606682
228	HPS5	607521
229	HPS6	607522
230	DTNBP1	607145
231	BLOC1S3	609762
232	BLOC1S6	604310
233	CBS	613381
234	IDUA	252800
235	FTL	134790
236	GCM2	603716
237	FAM126A	610531
238	GJB2	121011
239	IKBKG	300248
240	ACO2	100850
241	ADAMTSL4	610113
242	RAX	601881
243	GDF6	601147
244	MFRP	606227
245	PRSS56	613858
246	GDF3	606522
247	CNNM4	607805
248	CSPP1	611654
249	TCTN2	613846
250	B9D1	614144
251	INPP5E	613037
252	TTC21B	612014
253	KIF7	611254
254	TCTN1	609863
255	TMEM237	614423
256	CEP41	610523
257	TMEM138	614459
258	C5orf42	614571
259	TCTN3	613847
260	ZNF423	604557
261	TMEM216	613277
262	TMEM231	614949
263	AHI1	608894
264	ARL13B	608922
265	CC2D2A	612013
266	SLC16A12	611910
267	LRAT	604863
268	KIF21A	608283
269	COL18A1	120328
270	GALC	606890
271	C1QTNF5	608752
272	CLUAP1	616787
273	NPHP3	608002
274	PEX1	602136
275	GUCY2D	600179
276	CEP290	610142
277	RD3	180040
278	RDH12	608830
279	KCNJ13	603208
280	SPATA7	609868
281	AIPL1	604392
282	LCA5	611408
283	RPGRIP1	605446
284	CRX	602225
285	NMNAT1	608700
286	DTHD1	616979
287	MT-ND1	516000
288	COX10	602125
289	COX15	603646
290	SURF1	185620
291	OCRL	300535
292	CHST6	605294
293	ADIPOR1	607945
294	MT-TL1	590050
295	SOD2	147460
296	BEST1	607854
297	IMPG1	602870
298	PRDM13	616741
299	CDH3	114021
300	IFT140	614620
301	FREM1	608944
302	MAP2K1	176872
303	FBN1	134797
304	SIL1	608005
305	MAPKAPK3
306	KRT3	148043
307	CHRDL1	300350
308	TUBGCP4	609610
309	TUBGCP6	610053
310	VSX2	142993
311	SHH	600725
312	ABCB6	605452
313	STRA6	610745
314	ALDH1A3	600463
315	DHODH	126064
316	RYR1	180901
317	GFER	600924
318	ACTA2	102620
319	TRIM37	605073
320	B4GAT1	605517
321	DAG1	128239
322	LARGE1	603590
323	AGRN	103320
324	CHAT	118490
325	COLQ	603033
326	P3H2	610341
327	LRPAP1	104225
328	PRIMPOL	615421
329	ZNF644	614159
330	ADAMTS18	607512
331	CAPN5	602537
332	LAMB2	150325
333	PPT1	600722
334	CTSD	116840
335	GRN	138945
336	CTSF	603539
337	TPP1	607998
338	CLN3	607042
339	DNAJC5	611203
340	CLN6	608102
341	CLN5	608102
342	MFSD8	611124
343	CLN8	607837
344	MT-ATP6	516060
345	ABHD5	275630
346	NPC2	601015
347	SMPD1	607608
348	PTPN11	176876
349	KRAS	190070
350	SOS1	182530
351	RAF1	164760
352	NRAS	164790
353	BRAF	164757
354	NDP	300658
355	RP1L1	608581
356	IGBP1	300139
357	HMX1	142992
358	OCA2	611409
359	TYRP1	115501
360	SLC45A2	606574
361	SLC24A5	609802
362	C10orf11	614537
363	GJA1	121014
364	PABPN1	602279
365	KCTD7	611725
366	ATP1A3	182350
367	RTN4IP1	610502
368	UCHL1	191342
369	AFG3L2	604581
370	C12orf65	613541
371	PRPS1	311850
372	SLC25A46	610826
373	OPA1	605290
374	OPA3	606580
375	TMEM126A	612988
376	MFN2	608507
377	SIX6	606326
378	NBAS	608025
379	PAX6	607108
380	GP1BA	606672
381	DMD	300377
382	CTNNA1	116805
383	B3GLCT	610308
384	PHOX2A	602753
385	MT-TH	590040
386	TUBA8	605742
387	MYOC	601652
388	OPTN	602432
389	WDR36	609669
390	NTF4	162662
391	CYP1B1	601771
392	LTBP2	602091
393	POLG	174763
394	RNASEH1	604123
395	SLC25A4	103220
396	C10orf2	606075
397	POLG2	604983
398	RRM2B	604712
399	DNA2	601810
400	RGS9	604067
401	RGS9BP	607814
402	SLC4A4	603345
403	TIMP3	188826
404	ABCC6	177850
405	RDH5	601617
406	PAX2	167409
407	WDR19	608151
408	KCNV2	607604
409	CACNA2D4	608171
410	CLCN7	602727
411	HFE	613609
412	ASRGL1	609212
413	CEP164	614848
414	GFAP	137780
415	ZFYVE26	612012
416	MIR204	610942
417	RDH11	607849
418	TUB	601197
419	ITM2B	603904
420	RBP4	180250
421	LAMA1	150320
422	TREX1	606609
423	PANK2	606157
424	PRKCG	176980
425	TRNT1	612907
426	ABHD12	613599
427	MT-TP	590075
428	ANAPC1	608473
429	EMC1	616846
430	NEUROD1	601724
431	OR2W3	616729
432	SPP2	602637
433	ADGRA3	612303
434	AGBL5	615900
435	ARL3	604695
436	DHX38	605584
437	EXOSC2	602238
438	HK1	142600
439	KIAA1549	613344
440	KIZ	615757
441	MVK	251170
442	PRPF4	607795
443	FLVCR1	609144
444	RP1	603937
445	IMPDH1	146690
446	PRPF31	606419
447	CRB1	604210
448	PRPF8	607300
449	TULP1	602280
450	CA4	114760
451	PRPF3	607301
452	ABCA4	601691
453	RP2	300757
454	RPE65	180069
455	OFD1	300170
456	EYS	612424
457	CERKL	608381
458	NRL	162080
459	FAM161A	613596
460	RPGR	312610
461	FSCN2	613596
462	TOPORS	609507
463	SNRNP200	601664
464	SEMA4A	607292
465	PRCD	610598
466	NR2E3	604485
467	MERTK	604705
468	RHO	180380
469	PDE6B	180072
470	PROM1	604365
471	KLHL7	611119
472	PDE6A	180071
473	RGR	600342
474	CNGB1	600724
475	IDH3B	604526
476	SAG	181031
477	GUCA1B	602275
478	CNGA1	123825
479	TTC8	608132
480	C2orf71	613425
481	ARL6	608845
482	IMPG2	607056
483	PDE6G	180073
484	ZNF513	613598
485	DHDDS	608172
486	PRPF6	613979
487	CLRN1	606397
488	MAK	154235
489	C8orf37	614477
490	CDHR1	609502
491	RBP3	180290
492	NEK2	604043
493	SLC7A14	615720
494	PRPH2	179605
495	IFT172	607386
496	HGSNAT	610453
497	RP9	607331
498	GNPTG	607838
499	ARL2BP	615407
500	RB1	614041
501	PLK4	605031
502	TINF2	604319
503	KIAA0196	610657
504	RECQL4	268400
505	ESCO2	609353
506	UBIAD1	611632
507	INVS	243305
508	NPHP1	607100
509	NPHP4	607215
510	IQCB1	609237
511	HESX1	601802
512	ALDH3A2	609523
513	MTPAP	613669
514	SYNE1	608441
515	ANO10	613726
516	EEF2	130610
517	ITPR1	147265
518	KCNC3	176264
519	KCND3	605411
520	SPTBN2	604985
521	SYT14	610949
522	TGM6	613900
523	TTBK2	611695
524	WWOX	605131
525	ATXN10	611150
526	ATXN7	607640
527	ELOVL4	605512
528	COL2A1	120140
529	COL11A1	120280
530	COL11A2	120290
531	COL9A1	120210
532	COL9A2	120260
533	TEAD1	189967
534	NAA10	300013
535	VAX1	604294
536	RARB	180220
537	HMGB3	300193
538	MAB21L2	604357
539	BCOR	300485
540	SOX2	184429
541	OTX2	600037
542	BMP4	112262
543	HCCS	300056
544	TTR	105210
545	TCOF1	606847
546	OPN1SW	613522
547	TUBB3	602661
548	ADGRV1	602851
549	WHRN	607928
550	CEP250	609689
551	MYO7A	276903
552	USH1C	605242
553	CDH23	605516
554	PCDH15	605514
555	USH1G	607696
556	USH2A	608400
557	PDZD7	612971
558	HARS	142810
559	CIB2	605564
560	MT-TS2	590085
561	VCAN	118661
562	VHL	608537
563	SMOC1	608488
564	TYR	606933
565	PAX3	606597
566	MITF	156845
567	SNAI2	602150
568	EDNRB	131244
569	EDN3	131242
570	SOX10	602229
571	RAB3GAP1	602536
572	RAB3GAP2	609275
573	RAB18	602207
574	TBC1D20	611663
575	ADAMTS10	608990
576	ADAMTS17	607511
577	WRN	604611
578	TLR2	603028
579	ATP7B	606882
580	NIPBL	608667
581	HDAC8	300269
582	CISD2	611507
583	RS1	300839
584	GPR143	300808
585	DNAJC19	608977
586	SF3B4	605593
587	PIK3R1	171833
588	HGD	607474
589	KCNJ10	602208
590	MRE11A	600814
591	ATM	607585
592	ATP2C1	604384
593	COL6A3	120250
594	COL6A2	120240
595	BLM	210900
596	MTM1	300415
597	CYP27A1	606530
598	TFAP2B	601601
599	DNM2	602378
600	PDK3	300906
601	ARSE	300180
602	EBP	300205
603	GNPAT	602744
604	CNTN1	600016
605	RAD21	606462
606	SMC1A	300040
607	ALDH18A1	138250
608	ATP6V0A2	611716
609	EFEMP2	604633
610	LTBP4	604710
611	PYCR1	179035
612	PRX	605725
613	DBH	609312
614	ADAR	146920
615	EMD	300384
616	LMNA	150330
617	SYNE2	608442
618	LAMA3	600805
619	MYH11	160745
620	MYLK	600922
621	PRKG1	176894
622	ASAH1	613468
623	PORCN	300651
624	FMR1	309550
625	CTSA	613111
626	APC	611731
627	KIF1BP	609367
628	AGXT	604285
629	GRHPR	604296
630	HOGA1	613597
631	PTH	168450
632	STS	300747
633	KDM6A	300128
634	KMT2D	602113
635	ATP13A2	610513
636	SGCB	600900
637	SGCD	601411
638	TTN	188840
639	COX7B	300885
640	CREBBP	600140
641	TGFBR1	190181
642	TGFBR2	190182
643	SMAD3	603109
644	TGFB2	190220
645	TGFB3	190230
646	KCNH2	152427
647	KCNJ2	600681
648	TSC1	605284
649	TSC2	191092
650	MAN2B1	609458
651	MANBA	609489
652	GNAS	139320
653	FLNA	300017
654	AUH	600529
655	MMACHC	609831
656	ASPM	605481
657	CDK5RAP2	608201
658	CEP135	611423
659	CEP152	613529
660	ZNF335	610827
661	TACO1	612958
662	DYSF	603009
663	MCOLN1	605248
664	ARSB	611542
665	GALNS	612222
666	GNS	607664
667	GUSB	611499
668	IDS	300823
669	NAGLU	609701
670	MSH2	609309
671	ITGA7	600536
672	LAMA2	156225
673	SEPN1	606210
674	PLEC	601282
675	CHRNG	100730
676	DOK7	610285
677	MSTN	601788
678	SCN4A	603967
679	DMPK	605377
680	CNBP	116955
681	LMX1B	602575
682	NPC1	607107
683	TPM2	190990
684	TPM3	191030
685	NEB	256030
686	CFL2	601443
687	SPINK5	605010
688	PLA2G6	603604
689	C19orf12	614297
690	COASY	609855
691	NF2	607379
692	MID1	300552
693	DDX59	615464
694	TNFRSF11A	603499
695	OSTM1	607649
696	SNX10	614780
697	TCIRG1	604592
698	TNFSF11	602642
699	SLC26A4	605646
700	PEX10	602859
701	PEX11B	603867
702	PEX12	601758
703	PEX13	601789
704	PEX14	601791
705	PEX16	603360
706	PEX26	608666
707	PEX5	600414
708	PEX6	601498
709	STK11	602216
710	PGK1	311800
711	KIT	164920
712	CHMP1A	164010
713	EXOSC3	606489
714	RARS2	611524
715	TSEN2	608753
716	TSEN34	608754
717	TSEN54	608755
718	VRK1	602168
719	UROD	613521
720	PEX2	170993
721	PEX7	601757
722	PHYH	602026
723	AGPS	603051
724	TWIST1	601622
725	ACTA1	102610
726	FHL1	300163
727	TRPV4	605427
728	HSPG2	142461
729	NEU1	608272
730	DHCR7	602858
731	NFIX	164005
732	AP4M1	602296
733	AP5Z1	613653
734	B4GALNT1	601873
735	CYP2U1	610670
736	CYP7B1	603711
737	DDHD2	615003
738	ERLIN2	611605
739	FA2H	611026
740	GBA2	609471
741	HSPD1	118190
742	KIF1A	601255
743	KIF5A	602821
744	MARS2	609728
745	NIPA1	608145
746	REEP1	609139
747	RTN2	603183
748	SPG11	610844
749	SPG7	602783
750	ZFYVE27	610243
751	MAPT	157140
752	SALL1	602218
753	POLR1C	610060
754	BAP1	603089
755	IRF6	607199
756	TBX1	602054
757	EPG5	615068
758	ERCC3	133510
759	XPA	611153
760	XPC	613208
761	BLM	210900
762	GRHPR	604296
763	CEP135	611423
764	COASY	609855
765	STK11	602216
766	VRK1	602168
767	CYP2U1	610670
768	NIPA1	608145
769	CAV3	601253
770	LAMB3	150310
771	LAMC2	150292
772	ITGA2B	607759
773	ANO5	608662
774	GDF2	605120
775	SHOX	312865
776	SGCG	608896
777	SGCA	600119
778	TCAP	604488
779	KCNQ1	607542
780	CUBN	602997
781	CENPJ	609279
782	MCPH1	607117
783	STIL	181590
784	HYAL1	607071
785	CAPN3	114240
786	MYH7	609928
787	MYOT	604103
788	TNNT1	191041
789	SEPSECS	613009
790	ATP7A	300011
791	HPD	609695
792	TAT	613018
